# Supplementary material for: Comparison of Volatile Oil between the Ligusticum sinese Oliv. and Ligusticum jeholense Nakai et Kitag. Based on GC-MS and Chemical Pattern Recognition Analysis
Source: Molecules. 2022 Aug 21;27(16):5325. doi: 10.3390/molecules27165325 (PMC9414267; doi:10.3390/molecules27165325)
Supplement: Supplementary file 1 [file molecules-27-05325-s001.zip]

Archive with 1 entries (1 files):
- molecules-1828610-supplementary.pdf
